# Supplementary material for: The In Vitro Inhibitory Effect of Selected Asteraceae Plants on Pancreatic Lipase Followed by Phenolic Content Identification through Liquid Chromatography High Resolution Mass Spectrometry (LC-HRMS)
Source: Int J Mol Sci. 2022 Sep 23;23(19):11204. doi: 10.3390/ijms231911204 (PMC9569725; doi:10.3390/ijms231911204)
Supplement: Supplementary file 1 [file ijms-23-11204-s001.zip]

Archive with 3 entries (2 files):
- ijms-1897157-supplementary/
- ijms-1897157-supplementary/supp material_Database Asteraceae_final.xlsx
- ijms-1897157-supplementary/supp material_PNLIP assay_final_revisions_AT.pdf
