# Supplementary material for: The In Vitro Inhibitory Effect of Selected Asteraceae Plants on Pancreatic Lipase Followed by Phenolic Content Identification through Liquid Chromatography High Resolution Mass Spectrometry (LC-HRMS)
Source: Int J Mol Sci. 2022 Sep 23;23(19):11204. doi: 10.3390/ijms231911204 (PMC9569725; doi:10.3390/ijms231911204)
Supplement: Supplementary file 1 [file ijms-23-11204-s001.zip › ijms-1897157-supplementary/supp material_Database Asteraceae_final.xlsx]

## Sheet: database
Compound name	Alternative Names	Chemical class	Formula	Plant source	Source	Biological activity	CAS	PubChem ID	ChemSpider	MS/MS spectrum
δ-Calacorene		Isoprenoid	C15H20	Achillea millefolium aerial parts	1			91748320
Apigenin 7-O-(2''-O-acetylglucoside)		Flavone	C23H22O11	Reichardia picroides aerial parts	3			73829943
(-)-α-Cadinol		Sesquiterpenoid	C15H26O	Calendula officinalis flowers and leaves essential oil, Helichrysum arenarium	6,8			6431302
(+)-Trans-Limonene oxide		Isoprenoid	C12H26O	Achillea millefolium aerial parts	1		6909-30-4	449290	395861
(+)-δ-Cadinene		Sesquiterpene	C15H24	Calendula officinalis flowers and leaves essential oil, Helichrysum arenarium	6,8		483-76-1	441005	389830
1,3-Dicaffeoyl quinic acid	Cynarin, 1,5-Dicaffeoylquinic acid	Phenolic acid	C25H24O12	Cynara cardunculus, Chrysanthemum morifolium	17,18		30964-13-7, 19870-46-3			Metlin, Literature (7)(8)(11)
1,4-Dicaffeoyl quinic acid	Dicaffeoylquinic acid	Phenolic acid	C25H24O12	Cynara cardunculus, Chrysanthemum morifolium	17,18		1182-34-9			Literature (7)(8)(11)
1,8-Cineole	Eucalyptol	Monoterpenoid	C10H18O	Helichrysum arenarium	6	ingredient in many brands of mouthwash and cough suppressant. It controls airway mucus hypersecretion and asthma via anti-inflammatory cytokine inhibition. Eucalyptol is an effective treatment for nonpurulent rhinosinusitis. Eucalyptol reduces inflammation and pain when applied topically. It kills leukaemia cells in vitro (Pubchem)	470-82-6	2758	2656	PubChem
15-Hydroxyeremantholide B		Sesquiterpene lactone	C20H26O7	Lychnophorinae aerial vegetative parts	4			100987473
1-Caffeoyl-5-feruloylquinic acid		Trans-cinnamic acid derivatives	C26H26O12	Lychnophorinae aerial vegetative parts	4			121225501	30777585
2,3-Dehydrosilybin		Polyphenol	C25H20O10	Silybum marianum	13			5467200	4578204
3,4-Dicaffeoylquinic acid	Isochlorogenic acid b	Trans-cinnamic acid derivatives	C25H24O12	Lychnophorinae aerial vegetative parts	4		14534-61-3	5281780	4445093	PubChem
3,4-methylendioxycinnamic acid		Phenolic acid	C10H8O4	Helichrysum arenarium	6		2373-80-0; 38489-76-8	643181	558349
3,5-Di-caffeoylquinic acid		Trans-cinnamic acid derivatives	C25H24O12	Lychnophorinae aerial vegetative parts	4		1890190-55-2	13604688
3,5-Diferuloylquinic acid		Trans-cinnamic acid derivatives	C27H28O12	Lychnophorinae aerial vegetative parts	4			101552189	59696170
3,5-Di-O-caffeoylquinic acid	Isochlorogenic acid A	Phenolic acid	C25H24O12	Calendula officinalis	8	inhibition on amylase (8); hepatoprotective, cytotoxic, antineoplastic (pubchem)	2450-53-5; 89919-62-0	6474310		PubChem
3-Caffeoyl-4-feruloylquinic acid		Trans-cinnamic acid derivatives	C26H26O12	Lychnophorinae aerial vegetative parts	4			131752147	35014368
3-O-Acetylpinobanksin		Flavonol	C17H14O6	Lychnophorinae aerial vegetative parts	4		52117-69-8	148556	130952	PubChem
3-O-Methylgalangin	Galangin 3-methyl ether	Flavone	C16H12O5	Lychnophorinae aerial vegetative parts	4	PLE inhibition (7)	6665-74-3	5281946	4445223
3-O-Methylquercetin		Flavone	C16H12O7	Lychnophorinae aerial vegetative parts	4	antimicrobial (pubchem)	1486-70-0	5280681	4444273	PubChem
4,5-Dicaffeoylquinic acid	Isochlorogenic acid C	Trans-cinnamic acid derivatives	C25H24O12	Lychnophorinae aerial vegetative parts	4		57378-72-0	6474309	4976335	PubChem
4,5-Dihydro-16α-(1′-methylprop-1′-Z-enil)eremantholide		Sesquiterpene lactone		Lychnophorinae aerial vegetative parts	4
4,5-Dihydroeremantolide C		Sesquiterpene lactone		Lychnophorinae aerial vegetative parts	4
4-Caffeoyl-5-feruloylquinic acid		Phenolic acid	C26H26O12	Chrysanthemum morifolium	18		478156-25-1	92135801	52084852	Literature (8)
4-O-(E)-Caffeoylquinic acid	Cryptochlorogenic acid	Trans-cinnamic acid derivatives	C16H18O9	Lychnophorinae aerial vegetative parts	4	hepatoprotective (pubchem)	905-99-7	9798666	22912773	PubChem
4-O-Feruloylquinic acid		Trans-cinnamic acid derivatives	C17H20O9	Lychnophorinae aerial vegetative parts	4		2613-86-7	10177048	10392638	PubChem
5,7-Dihydroxy-3',4'-dimethoxyFlavone	4'-methylchrysoeriol	Flavonoid	C17H14O6	Lychnophorinae aerial vegetative parts	4		4712-12-3	5351234	4508284	PubChem
5,7-Dihydroxychromone		Chromone	C9H6O4	Silybum marianum	11		31721-94-5	5281343	4444712
5,7-Dihydroxyphthalide	5,7-dihydroxyisobenzofuran-1(3H)-one	Phthalide	C8H6O4	Helichrysum arenarium inflorescence	6		27979-58-4	11062751	9237904
5-Hydroxy-4,5-dihydro-15-deoxygoyazensolide		Sesquiterpene lactone		Lychnophorinae aerial vegetative parts	4
5-methoxy-7-hydroxyphthalide	7-hydroxy-5-methoxy-3H-2-benzofuran-1-one	Phthalide	C9H8O4	Helichrysum arenarium inflorescence	6			181107
5-Sinapoylquinic acid		Phenolic acid	C18H22O10	Chrysanthemum morifolium	18		1073897-87-6	72193641	30785643	Literature (8)
Acacetin 7-(6''-acetylglucoside)	Agastachoside	Flavonoid	C24H24O11	Chrysanthemum morifolium	18		76410-61-2	52929806		Literature (8)
Acacetin 7-O-acetylgalactoside		Flavonoid	C24H24O12	Chrysanthemum morifolium	18					Literature (8)
Acacetin 7-O-galactoside	Acacetin 7-galactoside	Flavonoid	C22H22O10	Chrysanthemum morifolium	18		80443-15-8	5480899	4586973	Literature (8)
Acacetin 7-O-glucuronide	Acacetin 7-glucuronide	Flavonoid	C22H20O11	Chrysanthemum morifolium	18		38226-83-4; 79076-87-2	5488681	4589932	Literature (8)(11)
Acacetin	Linarigenin, 4'-Methoxyapigenin, 5,7-Dihydroxy-4'-methoxyFlavone	Flavone	C16H12O5	Lychnophorinae aerial vegetative parts	4		480-44-4	5280442	4444099	PubChem
Anethol		Methoxybenzene	C10H12O	Helichrysum arenarium	6		4180-23-8; 104-46-1	637563	553166
Apigenin 7-(6''-malonylglucoside)		Flavonoid	C24H22O13	Chrysanthemum morifolium	18		86546-87-4	5281602	4444921	Literature (8)
Apigenin 7-glucuronide		Flavone	C21H18O11	Reichardia picroides aerial parts, Picris echioides aerial parts, Scolymus hispanicus aerial parts, Sonchus oleraceus aerial parts	3		29741-09-1	5319484	4477775	PubChem
Apigenin	5,7-Dihydroxy-2-(4-hydroxyphenyl)-4H-chromen-4-one; Chamomile; Versulin	Flavone	C15H10O5	Lychnophorinae aerial vegetative parts; Silybum marianum	4,11	choleretic and spasmolytic (6), antispasmodic (6), induces autophagy in leukaemia cells, antineoplastic agent (PubCHem)	520-36-5	5280443	4444100	PubChem
Apigenin-7-O-glucoside	Cosmosiin; Apigetrin	Flavone	C21H20O10	Reichardia picroides aerial parts, Picris echioides aerial parts	3	non-steroidal anti-inflammatory drug, antibacterial (PubChem)	578-74-5	5280704		PubChem
Apigenin-7-O-rutinoside	Isorhoifolin	Flavone	C27H30O14	Reichardia picroides aerial parts	3		552-57-8	9851181		PubChem
Arctigenin		Lignan	C21H24O6	Arctium lappa seeds	2		7770-78-7	64981	58506	PubChem
Arctignan E		Lignan	C40H44O13	Arctium lappa seeds	2		155661-12-4	73425494	32698765
Arctiin	Arctigenin-4-glucoside	Lignan	C27H34O11	Arctium lappa seeds and roots and leaves	2		20362-31-6	100528	90827	PubChem
Arenol		Pyrone	C21H24O7	Helichrysum arenarium	6		32274-51-4	71436959	107435120
Aureusidin 6-O-glucoside		Aurone	C21H20O11	Helichrysum arenarium	6		633-15-8	5321164	20120120
Borneol		Monoterpenoid	C10H18O	Achillea millefolium aerial parts	1	antimicrobial, antioxidant, anti-inflammatory, lipid peroxidation inhibition (1)	507-70-0	64685	5026296
Bornyl acetate		Monoterpenoid	C12H20O2	Achillea millefolium aerial parts	1		5655-61-8	6448	83962
Cadalene	Cadalin	Sesquiterpene	C15H18	Achillea millefolium aerial parts	1		483-78-3	10225	9808
Caffeic acid	3,4-Dihydroxycinnamic acid	Phenolic acid	C9H8O4	Arctium lappa seeds and roots and leaves, Reichardia picroides seeds, Helichrysum arenarium	2,3,6	anti-oxidant, anti-inflammatory, antineoplastic, anti-carcinogenic, EC 1.13.11.33 (arachidonate 15-lipoxygenase) inhibitor, EC 2.5.1.18 (glutathione transferase) inhibitor, EC 1.13.11.34 (arachidonate 5-lipoxygenase) inhibitor, EC 3.5.1.98 (histone deacetylase) inhibitor (PubChem)	331-39-5	689043	600426	PubChem
Caffeoil-hexoside		Flavonoid	C15H18O9	Cynara cardunculus	17					Literature (7)(23)
Calarene	β-Gurjunene; Aristol-1(10)-ene	Sesquiterpenoid	C15H24	Achillea millefolium aerial parts	1		17334-55-3	28481	26497
Calendic acid	Calendulic acid; 8E,10E,12Z-octadecatrienoic acid	Polyunsaturated fatty acid	C18H30O2	Calendula officinalis	9	inflammatory, inhibitory (9)	5204-87-5	5282818	4445945
Campesterol		Sterol	C28H48O	Silybum marianum	11		474-62-4	173183	151215
Camphene		Monoterpene	C10H16	Achillea millefolium aerial parts	1		79-92-5	6616	6364	PubChem
Caron			C10H16O	Achillea millefolium aerial parts	1		497-62-1	557564	484690
Carvacrol	5-Isopropyl-2-methylphenol; o-Thymol	Monoterpenoid	C10H14O	Achillea millefolium aerial parts, Helichrysum arenarium	1,6	antimicrobial (1); flavouring agent, antimicrobial, antifungal (PubChem)	499-75-2	10364	21105867	PubChem
Carvone		Monoterpenoid	C10H14O	Achillea millefolium aerial parts	1	allergen, anti-fungal (PubChem)	99-49-0	7439	21106424
Caryophyllene oxide		Epoxide	C15H24O	Achillea millefolium aerial parts	1		1139-30-6	1742210	13711
Centaureidin	Desmethoxycentaureidine, 5,7,3'-Trihydroxy-3,6,4'-trimethoxyFlavone	Flavonoid	C18H16O8	Achillea	19		17313-52-9	5315773	4474997
Centratherin		Sesquiterpene lactone	C20H22O7	Lychnophorinae aerial vegetative parts (4)	4		71939-83-8	44409502	23268319	PubChem
Cis 5-O-caffeoylquinic acid	(Z)-chlorogenic acid	Phenolic acid	C16H18O9	Urospermum picroides aerial parts (3)	3			1794425		PubChem
Cis 5-p-Coumaroylquinic acid	(Z)-5-p-coumaroylquinic acid	Phenolic acid	C16H18O8	Hymenonema graecum aerial parts, Hedypnois cretica aerial parts, Urospermum picroides aerial parts	3		185502-68-5	90478782	34986350
Cis Chicoric acid		Phenolic acid	C22H18O12	Sonchus oleraceus aerial parts	3
Cubebol	cubeb camphor	Sesquiterpenoid	C15H26O	Calendula officinalis flowers and leaves essential oil	8		23445-02-5	11276107	9451107
Cynarin	Cynarine; 1,5-Dicaffeoylquinic acid	Phenolic acid	C25H24O12	Arctium lappa seeds and roots and leaves	2		30964-13-7	5281769	4445082	PubChem
Decanoic acid	Capric acid; caprinic acid	Aliphatic acid	C10H20O2	Helichrysum arenarium	6	antibacterial agent, anti-inflammatory (PubChem)	334-48-5	2969	2863	PubChem
Dehydroconiferyl alcohol		Neolignan	C10H10O3	Silybum marianum	11			129638468
Dihydrokaempferol	aromadendrin	Flavonoid	C15H12O6	Silybum marianum	11		480-20-6	122850	109514	PubChem
Diosmetin	Luteolin 4'-methyl ether, SalinigricoFlavonol, 5,7-dihydroxy-2-(3-hydroxy-4-methoxyphenyl)-4H-chromen-4-one	Flavonoid	C16H12O6	Chrysanthemum morifolium	18		520-34-3	5281612	4444931	Metlin, mzcloud
Diosmetin 7-(6”-malonylglucoside)	Diosmetin 7-O-glucoside 6′′-malonate	Flavonoid	C25H24O14	Chrysanthemum morifolium	18		98767-39-6			Literature (8)(11)
Diosmetin 7-O-6”-acetylglucoside		Flavonoid	C24H24O12	Chrysanthemum morifolium	18					Literature (8)
Diosmetin 7-O-galactoside		Flavonoid	C22H22O11	Chrysanthemum morifolium	18
Diosmetin 7-O-glucoronide	Diosmetin 7-glucuronide	Flavonoid	C22H20O12	Chrysanthemum morifolium	18		35110-20-4	74977725	78317655	Literature (8)
Diosmetin 7-O-glucoside	Diosmetin 7-O-beta-D-glucopyranoside, Diosmetol 7-glucoside	Flavonoid	C22H22O11	Chrysanthemum morifolium	18		20126-59-4	11016019	9191204	Literature (8)
Dodecanoic acid	lauric acid	Aliphatic acid	C12H24O2	Helichrysum arenarium	6		143-07-7	3893	3756	PubChem
epi-Cubebol		Sesquiterpene alcohol	C15H24O	Calendula officinalis flowers and leaves essential oil	8			91753433
Eremantholide A		Sesquiterpene lactone	C19H24O6	Lychnophorinae aerial vegetative parts	4		58030-93-6	5281442	4444786
Eremantholide C		Sesquiterpene lactone	C19H22O6	Lychnophorinae aerial vegetative parts	4		69883-97-2	20835084	20135152	PubChem
Eriodictyol 7-O-glucoside	Miscanthoside, Pyracanthoside	Flavonoid	C21H22O11	Chrysanthemum morifolium	18		38965-51-4	13254473	10186421	Literature (8)
Eriodyctiol		Flavanone	C15H12O6	Silybum marianum	11			373261
Ermanin	3,4'-Dimethoxychrysin; 5,7-Dihydroxy-3,4'-dimethoxyFlavone; 5,7-Dihydroxy-3-methoxy-2-(4-methoxyphenyl)-4H-chromen-4-one; 3,4'-dimethylkaempferol; Kaempferol-3,4'-dimethylether	Flavone	C17H14O6	Lychnophorinae aerial vegetative parts	4	anti-inflammatory agent, an antimycobacterial drug, an apoptosis inducer, an antineoplastic agent (PubCHem)	20869-95-8	5352001	4508982
Eupatilin	Euptailin, 5,7-Dihydroxy-3',4',6-trimethoxyFlavone, Stillen	Flavonoid	C18H16O7	Chrysanthemum morifolium	21		22368-21-4	5273755	4438134	Literature (11)
Ferulic acid	4-Hydroxy-3-methoxycinnamic acid	Phenolic acid	C10H10O4	Tagetes erecta flower buds and inflorescences	5	antioxidant, a MALDI matrix material, a plant metabolite, an anti-inflammatory agent, an apoptosis inhibitor and a cardioprotective agent (PubCHem)	1135-24-6; 537-98-4	445858	393368	PubChem
Gentisic acid	2,5-Dihydroxybenzoic acid	Phenolic acid	C7H6O4	Helichrysum arenarium	6		490-79-9	3469	3350	PubChem
Glucocaffeic acid	Linocaffein, Caffeoyl-4-O-glucoside, Caffeic acid 4-glucosidea, glucocaffeate, Glucocaffeic acid	Phenolic acid	C15H18O9	Chrysanthemum morifolium	18		17093-82-2	6148082	103884394	Literature (8)
Goyazensolide		Sesquiterpene lactone	C19H20O7	Lychnophorinae aerial vegetative parts	4				4513541
Helichrysin A	helichrysin B	Flavanone	C21H22O10	Helichrysum arenarium	6	choleretic and spasmolytic (6), PLE inhibition (7)	19253-00-0	3483754	2340793
Hexadecan-2-ol		Fatty alcohol	C16H34O	Grindelia camporum	10	Hepatoprotective and Cytotoxicity Activity (10)	14852-31-4	85779	77368
Homoarenol		Pyrone	C22H26O7	Helichrysum arenarium	6			101282320
Chicoric acid	L-Chicoric acid	Phenolic acid	C22H18O12	Sonchus oleraceus aerial parts, Taraxacum officinale aerial parts, Picris echioides aerial parts	3		70831-56-0	5281764	4580691	PubChem
Chlorogenic acid	3-O-Caffeoylquinic acid	Phenolic acid	C16H18O9	Arctium lappa seeds and roots and leaves, Lychnophorinae aerial vegetative parts, Helichrysum arenarium	2,4,6	antioxidant, chemopreventive, anti-carcinogenic, regulation of expression of genes involved in the activation of the immune system, activation and proliferation of cytotoxic T-lymphocytes, macrophages, and natural killer cells, inhibition of metalloproteinases (PubChem)	327-97-9	1794427	1405788	Metlin, mzcloud, PubChem
Chrysoeriol	3'-Methoxyapigenin; Luteolin 3'-methyl ether	Flavone	C16H12O6	Lychnophorinae aerial vegetative parts; Silybum marianum	4,11	antineoplastic agent, an antioxidant (PubChem)	491-71-4	5280666	4444263	PubChem
Isochlorogenic acid		Phenolic acid	C16H18O9	Tagetes erecta flower buds and inflorescences	5		534-61-2	6436237	4940887
Isoorientin	Homoorientin; Luteolin-6-C-glucoside	Flavone	C21H20O11	Lychnophorinae aerial vegetative parts	4	radical scavenger and an antineoplastic agent (PubChem)	4261-42-1	114776	102753	PubChem
Isophytol	3,7,11,15-Tetramethylhexadec-1-en-3-ol		C20H40O	Helichrysum arenarium	6		505-32-8	10453	10021
Isorhamnetin 4'-O-glucuronide		Flavone	C22H20O13	Scolymus hispanicus aerial parts	3			57331044	30777641
Isorhamnetin	3-Methylquercetin; Isorhamnetol; Quercetin 3'-methyl ether	Flavone	C16H12O7	Lychnophorinae aerial vegetative parts	4	EC 1.14.18.1 (tyrosinase) inhibitor, an anticoagulant (PubChem)	480-19-3	5281654	4444973	PubChem
Isorhamnetin-3-O-glucoside		Flavone	C22H22O12	Calendula officinalis	8	inhibition on amylase (8)		5318645	4477169	PubChem
Isosalipurposide		Chalcone	C21H22O10	Helichrysum arenarium	6	antioxidant (PubChem)	4547-85-7	5318659	20120073
Isosilybin A	Isosilibinin A	Flavonolignan	C25H22O10	Silybum marianum	12		142796-21-2	11059920	9235077	PubChem
Isosilybin B	Isosilibinin B	Flavonolignan	C25H22O10	Silybum marianum	12		142796-22-3	10885340	9060608
Kaempferol 3,7-diglucoside		Flavone	C27H30O16	Picris echioides aerial parts	3	trypanocidal (pubchem)	25615-14-9	6325460	4884845	PubChem
Kaempferol 3-glucuronide		Flavone	C21H18O12	Reichardia picroides aerial parts, Picris echioides aerial parts, Scolymus hispanicus aerial parts, Hedypnois cretica aerial parts	3		22688-78-4	5318759	4477252	PubChem
Kaempferol 3-malonylglucoside	Kaempferol 3-o-beta-D-(6''-o-malonyl)-glucoside		C24H20O14 (-2)	Urospermum picroides aerial parts	3			135397993
Kaempferol	Robigenin	Flavone	C15H10O6	Lychnophorinae aerial vegetative parts; Silybum marianum	4,11	anti-atherosclerotic (6); an antioxidant by reducing oxidative stress, it is currently under consideration as a possible cancer treatment, antibacterial agent, a human xenobiotic metabolite, a human urinary metabolite, a human blood serum metabolite and a geroprotector (PubChem)	520-18-3	5280863	4444395	PubChem
Kaempferol-3-O-glucoside	Astragalin	Flavone	C21H20O11	Urospermum picroides aerial parts	3		480-10-4	5282102	4445311	PubChem
Kaempferol-3-O-hexose-O-caffeoyl-O-rhamnoside		Flavone	C37H40O17	Lychnophorinae aerial vegetative parts	4
Kaempferol-3-O-rutinoside	Nicotiflorin	Flavone	C27H30O15	Scolymus hispanicus aerial parts	3	radical scavenger (pubchem)	17650-84-9	5318767	4477257	PubChem
Kaempferol-O-hexosyl-O-pentoside		Flavone	C26H28O15	Hedypnois cretica aerial parts	3
Lappaol A	4-[[2-(4-hydroxy-3-methoxyphenyl)-3-(hydroxymethyl)-7-methoxy-2,3-dihydro-1-benzofuran-5-yl]methyl]-3-[(4-hydroxy-3-methoxyphenyl)methyl]oxolan-2-one	Flavonoid	C30H32O9	Arctium lappa seeds	2		62333-08-8	323894	30791596
Lappaol C		Flavonoid	C30H34O10	Arctium lappa seeds	2		64855-00-1	323896	30791595
Lappaol F		Flavonoid	C40H42O12	Arctium lappa seeds	2		69394-17-8	73425459	32697806
Limonene		Monoterpene	C10H16	Achillea millefolium aerial parts	1		138-86-3	22311	20939	PubChem
Linarin	Acacetin 7-rutinoside, Acacetin 7-O-rutinoside, Acaciin, Buddleoside	Flavonoid	C28H32O14	Chrysanthemum morifolium	18		480-36-4	5317025	4475957	Literature (8)
Linoleic acid	(9Z,12Z)-octadeca-9,12-dienoic acid	Fatty acid	C18H32O2	Centaurea s.l.	15		60-33-3	5280450	4444105
Lucenin-2	Luteolin 6,8-di-C-glucoside	Flavone	C27H30O16	Lychnophorinae aerial vegetative parts	4		29428-58-8	442615	390985
Luteolin 7,4'-diglucoside		Flavone	C27H30O16	Sonchus oleraceus aerial parts	3			44258093	65322890
Luteolin 7-O-(6''-malonylglucoside)		Flavone	C24H22O14	Reichardia picroides aerial parts, Hymenonema graecum aerial parts, Sonchus oleraceus aerial parts	3		98767-38-5	5281669	4444988
Luteolin	DigitoFlavone; 3',4',5,7-TetrahydroxyFlavone	Flavone	C15H10O6	Lychnophorinae aerial vegetative parts; Arctium lappa roots and leaves	2,4	anti-atherosclerotic (6); antioxidant, a free radical scavenger, an anti-inflammatory agent and an immune system modulator as well as being active against several cancers. It has a role as an EC 2.3.1.85 (fatty acid synthase) inhibitor, an antineoplastic agent, a vascular endothelial growth factor receptor antagonist, a plant metabolite, a nephroprotective agent, an angiogenesis inhibitor, a c-Ju…	491-70-3	5280445	4444102	PubChem
Luteolin-7-O-glucoside	Cynaroside; Luteoloside	Flavone	C21H20O11	Reichardia picroides aerial parts, Hymenonema graecum aerial parts, Sonchus oleraceus aerial parts, Picris echioides aerial parts, Hedypnois cretica aerial parts	3		5373-11-5	5280637	4444241	PubChem
Luteolin-7-o-glucuronide		Flavone	C21H18O12	Sonchus oleraceus aerial parts, Scolymus hispanicus aerial parts, Picris echioides aerial parts	3		29741-10-4	13607752	4444211	PubChem
Luteolin-7-O-rutinoside		Flavone	C27H30O16	Reichardia picroides aerial parts, Hymenonema graecum aerial parts, Hedypnois cretica aerial parts, Taraxacum officinale aerial parts	3			14032966	67140020	PubChem
Lychnopholide		Sesquiterpene lactone	C20H22O6	Lychnophorinae aerial vegetative parts	4		77448-64-7	49767028	34521928	PubChem
Matairesinol		Lignan	C20H22O6	Arctium lappa seeds	2	phytoestrogen, an angiogenesis inhibitor and an anti-asthmatic agent (pubchem)	580-72-3	119205	106491	PubChem
Methyl 3-hydroxyoctadecanoate		Methyl ester	C19H38O3	Grindelia camporum	10	Hepatoprotective and Cytotoxicity Activity (10)	2420-36-2	538801	469201
Methyl palmitate	Methyl hexadecanoate	Fatty acid ester	C17H34O2	Helichrysum arenarium	6		112-39-0	8181	7889	PubChem
Myristic acid	Tetradecanoic acid	Fatty acid	C14H28O2	Achillea	20		544-63-8	11005	10539
Naringenin	4',5,7-Trihydroxyflavanone	Flavanone	C15H12O5	Helichrysum arenarium	6	anti-cancer, antibacterial (6)	67604-48-2	932	907	PubChem
Naringin	Naringoside	Flavanone	C27H32O14	Silybum marianum	11	an antineoplastic agent and an anti-inflammatory agent (pubchem)	10236-47-2	442428	390868
Neochlorogenic acid	5-O-Caffeoylquinic acid	Trans-cinnamic acid derivatives	C16H18O9	Lychnophorinae aerial vegetative parts	4		906-33-2	5280633	308990	PubChem, mzcloud
Neophytadiene		Diterpene	C20H38	Calendula officinalis flowers and leaves essential oil	8	nti-inflammatory agent, an antimicrobial agent (pubchem)	504-96-1	10446	9955551
Nevadensin	Lysionotin, Ethoxychelerythrine	Flavonoid	C18H16O7	Achillea	19		10176-66-6, 152743-19-6			ne
Octacosanoic acid		Fatty acid	C28H56O2	Galinsoga parviflora	14		506-48-9	10470	10038
Octadecane		Alkane	C18H38	Helichrysum arenarium	6		593-45-3	11635	11145
9-,12-Octadecatrienoic acid		Fatty acid	C18H30O2	Centipeda minima	16		2197-37-7	3931	3794
Orientin	Luteolin 8-C-glucoside; Lutexin	Flavone	C21H20O11	Lychnophorinae aerial vegetative parts	4	antioxidant (PubChem)	28608-75-5	5281675	4444994
Palmitic acid	Hexadecanoic acid	Fatty acid	C16H32O2	Centaurea s.l.	15	an EC 1.1.1.189 (prostaglandin-E2 9-reductase) inhibitor (pubchem)	57-10-3	985	960
p-coumaric acid	4-Hydroxycinnamic acid	Phenolic acid	C9H8O3	Helichrysum arenarium	6		501-98-4	637542	316	PubChem
p-hydroxybenzoic acid	4-Hydroxybenzoic acid	Phenolic acid	C7H6O3	Helichrysum arenarium	6		99-96-7	135	132	PubChem
Pinobanksin	3,5,7-Trihydroxyflavanone	Flavanone	C15H12O5	Lychnophorinae aerial vegetative parts	4	antimutagen, antioxidant (PubCHem)	548-82-3	73202	65962
Pinostrobin	5-Hydroxy-7-methoxy-2-phenylchroman-4-one; Pinostrombin; Pinocembrin-7-methylether	Flavanone	C16H14O4	Lychnophorinae aerial vegetative parts	4		480-37-5	73201	65961	PubChem
Protocatechuic acid	3,4-Dihydroxybenzoic acid	Phenolic acid	C7H6O4	Helichrysum arenarium	6	human xenobiotic metabolite, a plant metabolite, an antineoplastic agent, an EC 1.1.1.25 (shikimate dehydrogenase) inhibitor and an EC 1.14.11.2 (procollagen-proline dioxygenase) inhibitor (PubChem)	99-50-3	72	71	PubChem
Quercetin 3-O-(6''-acetyl-glucoside)		Flavonoid	C23H22O13	Calendula officinalis	8	inhibition on amylase (8)	54542-51-7	10006384	8181964	PubChem
Quercetin 7-O-galactoside	Coptiside II	Flavonoid	C21H20O12	Chrysanthemum morifolium	18		59985-52-3	89654040		Literature (8)
Quercetin	Meletin; Sophoretin; Xanthaurine	Flavone	C15H10O7	Lychnophorinae aerial vegetative parts; Silybum marianum; Arctium lappa roots and leaves	2,4,11	decreased expression of mutant p53 protein and p21-ras oncogene, induction of cell cycle arrest at the G1 phase and inhibition of heat shock protein synthesis, demonstrates synergy and reversal of the multidrug resistance phenotype, when combined with chemotherapeutic drugs in vitro, anti-inflammatory and anti-allergy effects mediated through the inhibition of the lipoxygenase and cyclooxygenase …	117-39-5	5280343		PubChem
Quercetin-3-O-glucoside	Isoquercitrin; Isoquercetin	Flavone	C21H20O12	Urospermum picroides aerial parts, Lychnophorinae aerial vegetative parts, Calendula officinalis	3,4,8	inhibition on amylase (8); antineoplastic activity, decrease the rate of polymerization and sickling of red blood cells, antineoplastic agent, a bone density conservation agent, an osteogenesis regulator, an antioxidant, a histamine antagonist, an antipruritic drug and a geroprotector (pubchem)	482-35-9	5280804	24773541	PubChem
Quercetin-3-O-glucuronide	Quercituron, Miquelianin	Flavone	C21H18O13	Scolymus hispanicus aerial parts	3	PLE inhibition (7)	22688-79-5	5274585	9830649	PubChem
Quercetin-3-O-pentosyl-7-O-hexoside		Flavone	C26H28O16	Picris echioides aerial parts, Hedypnois cretica aerial parts	3			133053374		PubChem
Quercetin-3-O-pentosyl-pentoside		Flavone	C25H26O15	Lychnophorinae aerial vegetative parts	4			45360047		PubChem
Quercetin-O-malonylhexoside		Flavone	C24H22O15	Sonchus oleraceus aerial parts, Urospermum picroides aerial parts	3		96862-01-0	5282159		PubChem
Quercitrin	Quercetin 3-rhamnoside	Flavonol	C21H20O11	Arctium lappa roots and leaves	2	PLE inhibition (7); antioxidant, antileishmanial, EC 1.1.1.184 [carbonyl reductase (NADPH)] inhibitor, EC 1.1.1.21 (aldehyde reductase) inhibitor, EC 1.14.18.1 (tyrosinase) inhibitor (PubChem)	522-12-3	5280459	4444112	PubChem
Quinic acid	Chinic acid	Phenolic acid	C7H12O6	Cynara cardunculus	17		36413-60-2, 77-95-2		19960357	Metlin, mzcloud
Resveratrol		Stilbene	C14H12O3	Helichrysum arenarium	6	antioxidant and potential chemopreventive activities. Resveratrol induces phase II drug-metabolizing enzymes (anti-initiation activity); mediates anti-inflammatory effects and inhibits cyclooxygenase and hydroperoxidase functions (anti-promotion activity); and induces promyelocytic leukemia cell differentiation (anti-progression activity), geroprotector (PubChem)	501-36-0	445154	392875	PubChem
Rhamnazin	3,7-Dimethoxy-3',4',5-TrihydroxyFlavone; Rhamnacine; 3',7-Dimethylquercetin	Flavone	C17H14O7	Lychnophorinae aerial vegetative parts	4	antineoplastic (PubChem)	552-54-5	5320945	4478873
Rutin	Phytomelin; Quercetin 3-rutinoside	Flavone	C27H30O16	Arctium lappa leaves	2	antioxidant (PubChem)	153-18-4	5280805	4444362	PubChem
Sabinene		Monoterpene	C10H16	Achillea millefolium aerial parts	1		3387-41-5	18818	9063235	PubChem
Scopoletin	Gelseminic acid; 6-Methylesculetin; 7-Hydroxy-6-methoxy-2H-chromen-2-one	Coumarin	C10H8O4	Helichrysum arenarium	6	l antineoplastic, antidopaminergic, antioxidant, anti-inflammatory, anticholinesterase (PubChem)	92-61-5	5280460	4444113	PubChem
Scopolin	Scopoloside; Murrayin; Scopoletin 7-glucoside	Coumarin	C16H18O9	Helichrysum arenarium	6		531-44-2	439514	388609	PubChem
Selina-3,7(11)-diene	3,7(11)-Eudesmadiene	Sesquiterpenoid	C15H24	Helichrysum arenarium	6			522296	4937879
Silybin A	silibinin; silybin	Flavonolignan	C25H22O10	Silybum marianum	11,12	hepatoprotective, antioxidant, anti-inflammatory, anti-carcinogenic, chemoprotective, serine protease inhibitor (11); antioxidant and antineoplastic activities. It has a role as an antioxidant, an antineoplastic agent, a hepatoprotective agent (pubchem)	22888-70-6	31553		PubChem
Silybin B	Silibinin B; Milk thistle; Silymarin	Flavonolignan	C25H22O10	Silybum marianum	12	antioxidant activity, ability to stimulate protein synthesis and cell regeneration, treatment of toxic liver damage and for therapy of chronic inflammatory liver diseases and liver cirrhosis, inhibits chemically induced carcinogenesis and shows direct anticarcinogenic activity against several human carcinoma cells, antidiabetic, hipolipidaemic, anti-inflammatory, cardioprotective, neurotrophic an…	142797-34-0	1548994		PubChem
Silydianin		Flavonolignan	C25H22O10	Silybum marianum	12		29782-68-1	11982272	10154881	PubChem
Silychristin		Flavonolignan	C25H22O10	Silybum marianum	12	inhibitory activities against lipoxygenase and prostaglandin synthetase, radical scavenger, a lipoxygenase inhibitor, a prostaglandin antagonist (pubchem)	33889-69-9	441764		PubChem
Sinapic acid	3,5-Dimethoxy-4-hydroxycinnamic acid	Phenolic acid	C11H12O5	Helichrysum arenarium	6		530-59-6	637775	10290	PubChem
Stearic acid	Octadecanoic acid	Fatty acid	C18H36O2	Centaurea s.l.	15		57-11-4	5281	5091
Stigmasterol	Stigmasterin	Sterol	C29H48O	Helichrysum arenarium; Silybum marianum	6		83-48-7	5280794	4444352	PubChem
Stigmasterol-glucoside		Sterol	C35H58O6	Helichrysum arenarium	6		19716-26-8	6602508	5034827
Syringic acid	4-Hydroxy-3,5-dimethoxybenzoic acid; 3,5-Dimethoxy-4-hydroxybenzoic acid; Cedar acid	Phenolic acid	C9H10O5	Helichrysum arenarium	6		530-57-4	10742	10289	PubChem
Taxifolin	Dihydroquercetin; Distylin	Flavonoid	C15H12O7	Silybum marianum	11		480-18-2	439533	388626	PubChem
Thymol	2-Isopropyl-5-methylphenol	Monoterpenoid	C10H14O	Achillea millefolium aerial parts	1	antimicrobial (1), antiseptic, antibacterial, antifungal, anthelmintic (PubChem)	89-83-8	6989	21105998	PubChem
Tiliroside	Tribuloside	Flavone	C30H26O13	Lychnophorinae aerial vegetative parts	4		20316-62-5	5320686	4478707	PubChem
Torreyol	Muurolol; δ-Cadinol	Sesquiterpenoid	C15H26O	Achillea millefolium aerial parts; Calendula officinalis flowers and leaves essential oil	1,8		19435-97-3	3084311	2341398
Tortoside B	Manglieside E	Lignan	C28H38O13	Helichrysum arenarium	6		190655-17-5	46889358
Trans 5-p-Coumaroylquinic acid	trans-5-O-(4-coumaroyl)-D-quinic acid	Phenolic acid	C16H18O8	Hymenonema graecum aerial parts	3	HIV-1 integrase inhibitor and a geroprotector (PubChem)	1899-30-5	6441280	4945466	PubChem
Tricosane		Alkane	C23H48	Helichrysum arenarium	6		638-67-5	12534	12017
Umbelliferone	7-hydroxycoumarin; hydrangin	Coumarin	C9H6O3	Helichrysum arenarium	6		93-35-6	5281426	4444774	PubChem
Undulatoside A	Staphylin	Chromone	C16H18O9	Helichrysum arenarium	6		58108-99-9	5321494	4479215	PubChem
Ursolic acid		Triterpenoid	C30H48O3	Galinsoga parviflora	14	anti-inflammatory, antioxidative, antiviral, serum lipid-lowering, and antineoplastic activities. Upon administration, ursolic acid may promote apoptosis and inhibit cancer cell proliferation (Pubchem)	77-52-1		58472
Vanillic acid	4-hydroxy-3-methoxybenzoic acid	Phenolic acid	C8H8O4	Helichrysum arenarium	6	flavouring agent (PubCHem)	121-34-6	8468	8155	PubChem
Vicenin 1	6-C-xylosyl-8-C-glucosylapigenin, 6-xylosyl-8-glucosylapigenin	Flavonoid	C26H28O14	Chrysanthemum morifolium	18		35927-38-9			Literature (8)
Vicenin-2	Violantin	Flavone	C27H30O15	Lychnophorinae aerial vegetative parts	4		23666-13-9	442664	391023	PubChem
Viridiflorol		Sesquiterpenoid	C15H26O	Calendula officinalis flowers and leaves essential oil	8		552-02-3	11996452	antimycobacterial drug, an anti-inflammatory agent and an antifeedant (pubchem)
α-Calacorene	(1S)-4,7-dimethyl-1-propan-2-yl-1,2-dihydronaphthalene		C15H20	Achillea millefolium aerial parts	1		21391-99-1	12302243
α-Copaene		Sesquiterpene	C15H24	Helichrysum arenarium	6		3856-25-5	12303902	10231594
α-Phellandrene		Monoterpene	C10H16	Achillea millefolium aerial parts	1		99-83-2	7460	7180
α-Pinene		Monoterpene	C10H16	Achillea millefolium aerial parts, Calendula officinalis flowers essential oil	1,8		80-56-8	6654	74205	PubChem
α-Selinene	7-epi-alpha-Selinene; α-Eudesmene	Sesquiterpene	C15H24	Achillea millefolium aerial parts	1			10123	9718
β-Caryophyllene		Sesquiterpene	C15H24	Achillea millefolium aerial parts, Helichrysum arenarium	1,6	non-steroidal anti-inflammatory drug, a fragrance (PubChem)	87-44-5	5281515	4444848
β-Guaiene		Sesquiterpene	C15H24	Achillea millefolium aerial parts	1		88-84-6	15560252
β-Ionone		Sesquiterpenoid	C13H20O	Helichrysum arenarium	6	antioxidant (pubchem)	79-77-6	638014	553581
β-Selinene	β-Eudesmene	Sesquiterpene	C15H24	Achillea millefolium aerial parts	1		17066-67-0	442393	26270
β-Sitosterol	Cupreol; Azuprostat	Sterol	C29H50O	Helichrysum arenarium; Silybum marianum	6	sterol methyltransferase inhibitor, anticholesteremic, antioxidant (PubChem)	83-46-5	222284	20686	PubChem
β-Sitosterol-glucoside	Sitogluside; Daucosterol; Eleutheroside A; Alexandrin	Sterol	C35H60O6	Helichrysum arenarium	6		474-58-8	5742590
γ-Cadinene		Sesquiterpene	C15H24	Calendula officinalis flowers and leaves essential oil, Helichrysum arenarium	6,8		1460-97-5	92313
γ-Calacorene		Sesquiterpene	C15H20	Achillea millefolium aerial parts	1		24048-45-1	14038842
γ-Elemene		Sesquiterpene	C15H24	Achillea millefolium aerial parts	1		30824-67-0	6432312	4937571
γ-Himachalene	3,5,5,9-tetramethyl-2,4a,5,6,7,9a-hexahydro-1H-benzo[7]annulene		C15H24	Calendula officinalis leaves essential oil	8			577062	501668
γ-Muurolene		Sesquiterpene	C15H24	Achillea millefolium aerial parts, Calendula officinalis flowers and leaves essential oil	1,8		24268-39-1	12313020	10209841
γ-Terpinene		Monoterpene	C10H16	Achillea millefolium aerial parts	1	antioxidant (PubChem)	99-85-4	7461	7181	PubChem
τ-Cadinol	epi-Cadinol	Sesquiterpenoid	C15H26O	Calendula officinalis flowers and leaves essential oil	8			12302222
τ-Muurolol		Sesquiterpenoid	C15H26O	Calendula officinalis flowers and leaves essential oil	8	fungicide (pubchem)	19912-62-0	3084331	26606389

## Sheet: references
number	title	source
1	Bioactivities of Achillea millefolium Essential Oil and Its Main Terpenes from Iran	https://www.tandfonline.com/doi/full/10.1080/10942912.2015.1086787
2	Metabolic profile of the bioactive compounds of burdock (Arctium lappa) seeds, roots and leaves	https://reader.elsevier.com/reader/sd/pii/S0731708509001642?token=74F8573C2C2506B06988F9D1B84261FFF2901C03D86C732B1476C0D11484140B95F2EEC074C584FB585097AE0BF8544C&originRegion=eu-west-1&originCreation=20220303143046
3	Bioactive compounds content and antimicrobial activities of wild edible Asteraceae species of the Mediterranean flora under commercial cultivation conditions	https://www.sciencedirect.com/science/article/pii/S0963996918308615
4	Characterization and evolution of secondary metabolites in Brazilian Vernonieae (Asteraceae) assessed by LC-MS fingerprinting	https://academic.oup.com/botlinnean/article/182/3/594/2707797
5	Ornamental Asteraceae Species as New Sources of Secondary Metabolites	https://www.researchgate.net/publication/320248550_Ornamental_Asteraceae_Species_as_New_Sources_of_Secondary_Metabolites
6	Sandy Everlasting (Helichrysum arenarium (L.) Moench): Botanical, Chemical and Biological Properties	https://www.frontiersin.org/articles/10.3389/fpls.2018.01123/full#B37
7	Targeting obesity with plant-derived pancreatic lipase inhibitors: A comprehensive review	https://www.sciencedirect.com/science/article/pii/S1043661819327884#tbl0010
8	Chemical composition and biological activities of essential oils from Calendula officinalis L. flowers and leaves	https://onlinelibrary.wiley.com/doi/10.1002/ffj.3661?af=R
9	Evaluation of Biologically Active Compounds from Calendula officinalis Flowers using Spectrophotometry	https://bmcchem.biomedcentral.com/articles/10.1186/1752-153X-6-35
10	New Hexadecan-2-ol and 3-Hydroxymethyloctadecanoate with Hepatoprotective Activity and Cytotoxicity Activity from Grindelia camporum Greene (Asteraceae)	https://www.researchgate.net/publication/315133754_New_Hexadecan-2-ol_and_3-Hydroxymethyloctadecanoate_with_Hepatoprotective_Activity_and_Cytotoxicity_Activity_from_Grindelia_camporum_Greene_Asteraceae
11	Silybin, a Major Bioactive Component of Milk Thistle (Silybum marianum L. Gaernt.)—Chemistry, Bioavailability, and Metabolism	https://www.mdpi.com/1420-3049/22/11/1942/htm
12	Silybum marianum (L.) Gaertn: the Source of Silymarin	https://link.springer.com/chapter/10.1007/978-3-540-74603-4_6
13	Silybum marianum (milk thistle) and its main constituent, silymarin, as a potential therapeutic plant in metabolic syndrome: A review	https://onlinelibrary.wiley.com/doi/10.1002/ptr.6153
14	Ethnobotanical, phytochemical and pharmacological properties of Galinsoga parviflora (Asteraceae): A review	https://www.tjpr.org/admin/12389900798187/2017_16_12_29.pdf
15	Fatty acid composition and antioxidant capacity of cypselas in Centaurea s.l. taxa (Asteraceae, Cardueae) from NE Anatolia	https://www.sciencedirect.com/science/article/pii/S0254629917304015
16	Chemical Composition and Biological Activity of the Centipeda minima (Asteraceae)	https://pubmed.ncbi.nlm.nih.gov/22692191/
17	Agrimonia eupatoria L. and Cynara cardunculus L. Water Infusions: Phenolic Profile and Comparison of Antioxidant Activities	https://www.researchgate.net/publication/284213196_Agrimonia_eupatoria_L_and_Cynara_cardunculus_L_Water_Infusions_Phenolic_Profile_and_Comparison_of_Antioxidant_Activities
18	Identification of the phenolic components of chrysanthemum flower (Chrysanthemum morifolium Ramat)	https://www.sciencedirect.com/science/article/pii/S0308814609011431
19	Comparison of the Phenolic Compound Profile and Antioxidant Potential of Achillea atrata L. and Achillea millefolium L.	https://www.researchgate.net/publication/349991329_Comparison_of_the_Phenolic_Compound_Profile_and_Antioxidant_Potential_of_Achillea_atrata_L_and_Achillea_millefolium_L
20	The fatty acids from plants of the genus Achillea	https://www.researchgate.net/publication/237300911_The_fatty_acids_from_plants_of_the_genus_Achillea
21	Flavonoids and caffeoylquinic acids in Chrysanthemum morifolium Ramat flowers: A potentially rich source of bioactive compounds	https://pubmed.ncbi.nlm.nih.gov/33280963/
